# Supplementary material for: Microalgae as Sustainable Biofactories to Produce High-Value Lipids: Biodiversity, Exploitation, and Biotechnological Applications
Source: Mar Drugs. 2021 Oct 14;19(10):573. doi: 10.3390/md19100573 (PMC8540142; doi:10.3390/md19100573)
Supplement: Supplementary file 1 [file marinedrugs-19-00573-s001.zip]

Archive with 1 entries (1 files):
- marinedrugs-1413351-SI-re.pdf
